# Supplementary material for: Drug Repurposing for Cystic Fibrosis: Identification of Drugs That Induce CFTR-Independent Fluid Secretion in Nasal Organoids
Source: Int J Mol Sci. 2022 Oct 21;23(20):12657. doi: 10.3390/ijms232012657 (PMC9603984; doi:10.3390/ijms232012657)
Supplement: Supplementary file 1 [file ijms-23-12657-s001.zip]

Archive with 3 entries (3 files):
- 20220912 Supplementary_figures.pdf
- Supplementary_figure_legends v1.pdf
- Supplementary_tables v2.pdf
